# Supplementary material for: Elucidation of the Epitranscriptomic RNA Modification Landscape of Chikungunya Virus
Source: Viruses. 2024 Jun 12;16(6):945. doi: 10.3390/v16060945 (PMC11209572; doi:10.3390/v16060945)
Supplement: Supplementary file 1 [file viruses-16-00945-s001.zip]

Archive with 3 entries (3 files):
- Supplementary table S1.pdf
- Supplementary table S2.pdf
- viruses-3017876-supplementary-figures.pdf
